# Supplementary material for: EnrichRBP: an automated and interpretable computational platform for predicting and analysing RNA-binding protein events
Source: Bioinformatics. 2025 Jan 13;41(1):btaf018. doi: 10.1093/bioinformatics/btaf018 (PMC11783304; doi:10.1093/bioinformatics/btaf018)
Supplement: btaf018_Supplementary_Data [file btaf018_supplementary_data.zip]

Archive with 1 entries (1 files):
- efe76_Supplement Data_v4_bio.pdf
